# Supplementary material for: Dynamic mechanical thermal analysis (DMTA) of the hybrid epoxy/carbon-fibers nanocomposites for satellite structures
Source: Sci Rep. 2026 Apr 17;16:12720. doi: 10.1038/s41598-026-47147-9 (PMC13090362; doi:10.1038/s41598-026-47147-9)
Supplement: Supplementary file 1 — Supplementary Material 1 [file 41598_2026_47147_MOESM1_ESM.zip]

Archive with 11 entries (11 files):
- (1) Base Material.OPJ
- (10) Tensile Compliance (D), Temperature.OPJ
- (11) Complex Viscousity, Temperatur.OPJ
- (2) 1.5G Titanium.OPJ
- (3) 3G Titanium.OPJ
- (4) 1.5G Zirconium.OPJ
- (5) 3G Zirconium.OPJ
- (6) 3G Silica.OPJ
- (7) 1.5G Graphene.OPJ
- (8) Loss Factor, Temperature.OPJ
- (9) Complex Modulus (E), Temperature.OPJ
